# Supplementary material for: Consistent Assignment of Risk and Benign Allele at rs2303153 in the CF Modifier Gene SCNN1B in Three Independent F508del-CFTR Homozygous Patient Populations
Source: Genes (Basel). 2021 Sep 29;12(10):1554. doi: 10.3390/genes12101554 (PMC8535344; doi:10.3390/genes12101554)
Supplement: Supplementary file 1 [file genes-12-01554-s001.zip]

Archive with 1 entries (1 files):
- genes-1387623-supplementary.pdf
